# Supplementary material for: Comparative genomics of the plant-growth promoting bacterium Sphingobium sp. strain AEW4 isolated from the rhizosphere of the beachgrass Ammophila breviligulata
Source: BMC Genomics. 2022 Jul 13;23:508. doi: 10.1186/s12864-022-08738-8 (PMC9281055; doi:10.1186/s12864-022-08738-8)
Supplement: Supplementary file 2 — Additional file 2.Average Nucleotide Identity (ANI) and Average Amino Acid Identity (AAI)values among selectedSphingobiumspecies [file 12864_2022_8738_MOESM2_ESM.xlsx]

## Sheet: Avg nucelotide identity (ANI)
	Sphingobium sp. AEW4	Sphingobium xenophagum	Sphingobium hydrophobicum	Sphingobium czechense	Sphingobium cupriresistens	Sphingobium amiense	Sphingobium yanoikuyae	Sphingobium indicum	Sphingobium japonicum	Sphingobium lucknowense	Sphingobium chlorophenolicum	Sphingobium quisquiliarum	Sphingobium fuliginis	Sphingobium barthaii	Sphingobium ummariense	Sphingobium cloacae	Sphingobium faniae	Sphingboium herbicidovorans
Sphingobium sp. AEW4	100	97.53	97.49	82.47	81.85	80.38	80.82	80.31	80.38	80.33	80.29	79.93	80.22	80.31	80.14	80.28	80.68	79.74
Sphingobium xenophagum	97.53	100	97.35	82.05	81.96	80.61	81.06	80.64	80.62	80.99	80.34	80.11	80.48	80.42	80.48	80.55	80.26	79.94
Sphingobium hydrophobicum	97.49	97.35	100	83.39	82.84	82.56	82.66	81.72	81.82	81.86	81.39	81.5	81.4	81.43	81.73	81.62	81.56	81.12
Sphingobium czechense	82.47	82.05	83.39	100	99.02	81.62	82.18	81.87	82.32	81.68	80.96	81.81	80.93	80.97	81.8	80.92	81.05	80.94
Sphingobium cupriresistens	81.85	81.96	82.84	99.02	100	81.33	81.37	80.92	80.91	80.51	80.62	80.22	80.45	80.28	80.13	80.52	79.56	79.45
Sphingobium amiense	80.38	80.61	82.56	81.62	81.33	100	81.89	82.01	82.33	83.15	83.81	81.54	81.52	82.69	82.16	85.23	81.48	81.94
Sphingobium yanoikuyae	80.82	81.1	82.66	82.18	81.37	81.89	100	82.17	82.63	82.85	82.18	81.99	82.24	82.5	82.5	82.23	81.16	82.18
Sphingobium indicum	80.31	80.64	81.72	81.87	80.92	82.01	82.17	100	98.15	98.09	89.11	83.63	91.05	90.89	84.22	83.79	81.96	82.51
Sphingobium japonicum	80.38	80.62	81.82	82.32	80.91	82.33	82.63	98.15	100	98.17	89.18	83.9	91.12	90.91	84.38	83.54	82.01	82.79
Sphingobium lucknowense	80.33	80.99	81.86	81.68	80.51	83.15	82.85	98.09	98.17	100	88.92	83.41	90.91	90.74	84.39	85.45	83.1	83.04
Sphingobium chlorophenolicum	80.29	80.34	81.39	80.96	80.63	83.81	82.18	89.11	89.18	88.92	100	83.04	87.5	86.95	82.54	84.09	81.56	82.45
Sphingobium quisquiliarum	79.93	80.11	81.5	81.81	80.22	81.54	81.99	83.63	83.9	83.41	83.04	100	83.06	83.1	83.23	82.89	81.34	82.95
Sphingobium fuliginis	80.22	80.48	81.4	80.93	80.45	81.52	82.24	91.05	91.12	90.91	87.51	83.06	100	98.61	83.07	83.35	81.65	82.48
Sphingobium barthaii	80.31	80.42	81.43	80.97	80.27	82.68	82.5	90.89	90.91	90.74	86.95	83.1	98.61	100	82.38	83.21	81.68	84.3
Sphingobium ummariense	80.14	80.48	81.73	81.8	80.12	82.16	82.5	84.22	84.38	84.39	82.54	83.23	83.07	82.38	100	83.11	82.05	82.11
Sphingobium cloacae	80.28	80.55	81.62	80.91	80.52	85.23	82.23	83.79	83.55	85.45	84.09	82.89	83.35	83.21	83.11	100	87.73	82.81
Sphingobium faniae	80.68	80.27	81.56	81.05	79.56	81.48	81.16	81.96	82.01	83.1	81.56	81.34	81.34	81.68	82.05	87.73	100	80.63
Sphingboium herbicidovorans	79.74	79.94	81.12	80.94	79.45	81.94	82.18	82.51	82.79	83.04	82.45	82.95	82.48	84.3	82.11	82.81	82.81	100

## Sheet: Avg amino acid identity (AAI)
	Sphingobium sp. AEW4	Sphingobium xenophagum	Sphingobium hydrophobicum	Sphingobium czechense	Sphingobium cupriresistens	Sphingobium amiense	Sphingobium yanoikuyae	Sphingobium indicum	Sphingobium japonicum	Sphingobium lucknowense	Sphingobium chlorophenolicum	Sphingobium quisquiliarum	Sphingobium fuliginis	Sphingobium barthaii	Sphingobium ummariense	Sphingobium cloacae	Sphingobium faniae	Sphingboium herbicidovorans
Sphingobium sp. AEW4	100	94.59	94.54	79.14	76.01	74.65	75.23	75.57	74.76	71.82	74.42	74.3	74.56	73.08	75.94	74.78	73.62	73.67
Sphingobium xenophagum	94.6	100	95.48	79.56	76.93	74.92	75.32	75.57	74.72	71.97	73.94	74.38	74.66	72.98	76.24	74.79	73.38	73.36
Sphingobium hydrophobicum	94.56	95.49	100	79.96	76.72	76.54	76.16	75.83	75.4	73.35	74.33	74.61	75.11	73.39	77.15	74.44	74.05	73.61
Sphingobium czechense	79.17	79.59	79.97	100	98.18	76.71	76.59	75.96	75.43	72.04	74.27	75.11	74.63	72.91	76.33	74.29	72.83	73.7
Sphingobium cupriresistens	76.08	76.96	76.83	98.2	100	73.04	74.12	71.18	71.82	63.72	69.62	69.9	71.63	67.2	72.43	67.66	67.66	68.81
Sphingobium amiense	74.68	74.94	76.56	76.75	73.05	100	74.83	75.78	74.92	72.68	75.42	74.25	74.42	73.59	75.81	76.91	73.37	73.59
Sphingobium yanoikuyae	75.25	75.36	76.17	76.6	74.04	74.8	100	75.97	75.83	72.44	75.42	74.3	75.7	74.01	76.43	75.58	73.65	73.91
Sphingobium indicum	75.61	75.64	75.88	76.01	71.24	75.78	75.98	100	96.96	94.11	87.25	79.62	90.41	88.01	79.33	77.47	75.44	78.35
Sphingobium japonicum	74.8	74.75	75.43	75.47	71.8	74.92	75.83	96.97	100	93.82	86.58	80.09	90.27	88.04	79.12	77.36	74.85	78.05
Sphingobium lucknowense	71.84	71.97	73.38	72.08	63.66	72.7	72.46	94.1	93.8	100	83.27	76.65	87.13	84.01	76.39	75.43	73.85	75.23
Sphingobium chlorophenolicum	74.44	73.94	74.33	74.27	69.59	75.38	75.4	87.26	86.57	83.3	100	77.64	87.38	84.73	76.13	77.79	75.29	77.71
Sphingobium quisquiliarum	74.33	74.41	74.64	75.17	69.88	74.27	74.32	79.63	80.09	76.65	77.67	100	78.21	76.51	77.35	76.76	74.71	80.87
Sphingobium fuliginis	74.6	74.73	75.15	74.67	71.72	74.41	75.7	90.4	90.27	87.13	87.39	78.19	100	97.4	77.58	77.11	76.25	78.04
Sphingobium barthaii	73.14	73.04	73.42	72.91	67.34	73.59	74.02	88.03	88.05	84.03	84.74	76.48	97.41	100	75.74	75.8	74.17	77.23
Sphingobium ummariense	75.98	76.27	77.17	76.38	72.45	75.79	76.42	79.33	79.11	76.36	76.17	77.37	77.61	75.77	100	76.9	75.84	75.29
Sphingobium cloacae	74.81	74.81	74.45	74.34	69.47	76.9	75.6	77.46	77.38	75.43	77.84	76.77	77.13	75.82	76.88	100	84.35	76.19
Sphingobium faniae	73.59	73.34	74.03	72.83	67.6	73.32	73.64	75.44	74.86	73.84	75.31	74.72	76.22	74.16	75.76	84.34	100	73.84
Sphingboium herbicidovorans	73.68	73.41	73.63	73.71	68.9	73.55	73.91	78.32	78	75.21	77.71	80.85	78	77.18	75.24	76.15	73.85	100
